# Supplementary material for: A new species of the genus Dryinus Latreille (Hymenoptera, Dryinidae) from the USA
Source: Zookeys. 2019 Aug 12;871:41–7. doi: 10.3897/zookeys.871.35974 (PMC6700059; doi:10.3897/zookeys.871.35974)
Supplement: XML Treatment for Dryinus [file zookeys.871.35974-treatment1.xml]

<!DOCTYPE tp:taxon-treatment
  PUBLIC "-//TaxonX//DTD Taxonomic Treatment Publishing DTD v0 20100105//EN" "tax-treatment-NSO.dtd">
<tp:taxon-treatment xmlns:tp="http://www.plazi.org/taxpub"><tp:treatment-meta><kwd-group><label>Taxon classification</label><kwd><named-content xmlns:xlink="http://www.w3.org/1999/xlink" content-type="kingdom">Animalia</named-content></kwd><kwd><named-content xmlns:xlink="http://www.w3.org/1999/xlink" content-type="order">Hymenoptera</named-content></kwd><kwd><named-content xmlns:xlink="http://www.w3.org/1999/xlink" content-type="family">Pompilidae</named-content></kwd></kwd-group><mixed-citation publication-type="journal"><person-group><name><surname>Speranza</surname><given-names>Stefano</given-names></name><name><surname>Olmi</surname><given-names>Massimo</given-names></name><name><surname>Guglielmino</surname><given-names>Adalgisa</given-names></name><name><surname>Contarini</surname><given-names>Mario</given-names></name></person-group><article-title>A new species of the genus <italic><tp:taxon-name><tp:taxon-name-part taxon-name-part-type="genus" reg="Dryinus">Dryinus</tp:taxon-name-part></tp:taxon-name></italic> Latreille (<tp:taxon-name><tp:taxon-name-part taxon-name-part-type="order">Hymenoptera</tp:taxon-name-part></tp:taxon-name>, <tp:taxon-name><tp:taxon-name-part taxon-name-part-type="family">Dryinidae</tp:taxon-name-part></tp:taxon-name>) from the USA</article-title><source>Zookeys</source><day>12</day><month>8</month><year>2019</year><volume>871</volume><fpage>41</fpage><lpage>47</lpage><pub-id pub-id-type="doi">10.3897/zookeys.871.35974</pub-id></mixed-citation></tp:treatment-meta><tp:nomenclature><label>Genus</label><tp:taxon-name><object-id xmlns:xlink="http://www.w3.org/1999/xlink" content-type="arpha" xlink:type="simple">2bab3f93-dc2d-5bca-9e7d-d0c9f307f8e7</object-id>
            <tp:taxon-name-part taxon-name-part-type="genus" reg="Dryinus">Dryinus</tp:taxon-name-part>
          </tp:taxon-name><tp:taxon-authority>Latreille, 1804</tp:taxon-authority><tp:nomenclature-citation-list><tp:nomenclature-citation><tp:taxon-name>
                <tp:taxon-name-part taxon-name-part-type="genus" reg="Dryinus">Dryinus</tp:taxon-name-part>
              </tp:taxon-name><comment>Latreille, 1804: 176. Type species: <tp:taxon-name><tp:taxon-name-part taxon-name-part-type="genus" reg="Dryinus">Dryinus</tp:taxon-name-part> <tp:taxon-name-part taxon-name-part-type="species" reg="collaris">collaris</tp:taxon-name-part></tp:taxon-name> Linnaeus, 1767, by subsequent monotypy (<xref ref-type="bibr" rid="B11">Latreille 1805</xref>).</comment></tp:nomenclature-citation></tp:nomenclature-citation-list></tp:nomenclature><tp:treatment-sec sec-type="diagnosis" id="SECID0EVPAC"><title>Diagnosis.</title><p>Female: Fully winged; occipital carina complete, incomplete, or absent; palpal formula 6/3; mandible with 1–4 teeth; antenna usually with <abbrev xmlns:xlink="http://www.w3.org/1999/xlink" xlink:title="Antennal Dorsal Organs" id="ABBRID0E2PAC" xlink:type="simple">ADOs</abbrev>, rarely without, but always without tufts of long hairs; antennomere 1 longer than 2, variable, and antennomere 3 usually less than five times as long as antennomere 2, occasionally more than five times (in this case, notauli often complete, then mesoscutum completely sculptured by numerous and parallel longitudinal keels); pronotal tubercle reaching or not reaching tegula; forewing with three cells enclosed by pigmented veins (C, R, 1Cu); chela with rudimentary claw; protarsomere 5 less than twice as broad as enlarged claw; enlarged claw as long as, or shorter than protibia; tibial spurs 1/1/2, rarely 1/1/1. Male: Fully winged; occipital carina complete or incomplete; mandible with 1–3 teeth; palpal formula 6/3; epicnemium present and visible, because lateral regions of prothorax not continuous with mesopleura; mesosternum fused with mesopleura and not distinct; forewing with three cells enclosed by pigmented veins (C, R, 1Cu); paramere without dorsal process; tibial spurs 1/1/2.</p></tp:treatment-sec><ref-list><ref id="B11"><mixed-citation xmlns:xlink="http://www.w3.org/1999/xlink" xlink:type="simple"><person-group><name name-style="western"><surname>Latreille</surname><given-names>PA</given-names></name></person-group> (<year>1805</year>) <source>Histoire naturelle generale et particulière des crustacés et des insectes 13. F.</source><publisher-name>Dufart</publisher-name>, <publisher-loc>Paris</publisher-loc>, <size units="page">432 pp</size>.</mixed-citation></ref></ref-list></tp:taxon-treatment>
