# Supplementary material for: A new species of the genus Dryinus Latreille (Hymenoptera, Dryinidae) from the USA
Source: Zookeys. 2019 Aug 12;871:41–7. doi: 10.3897/zookeys.871.35974 (PMC6700059; doi:10.3897/zookeys.871.35974)
Supplement: XML Treatment for Dryinus georgianus [file zookeys.871.35974-treatment2.xml]

<!DOCTYPE tp:taxon-treatment
  PUBLIC "-//TaxonX//DTD Taxonomic Treatment Publishing DTD v0 20100105//EN" "tax-treatment-NSO.dtd">
<tp:taxon-treatment xmlns:tp="http://www.plazi.org/taxpub"><tp:treatment-meta><kwd-group><label>Taxon classification</label><kwd><named-content xmlns:xlink="http://www.w3.org/1999/xlink" content-type="kingdom">Animalia</named-content></kwd><kwd><named-content xmlns:xlink="http://www.w3.org/1999/xlink" content-type="order">Hymenoptera</named-content></kwd><kwd><named-content xmlns:xlink="http://www.w3.org/1999/xlink" content-type="family">Pompilidae</named-content></kwd></kwd-group><mixed-citation publication-type="journal"><person-group><name><surname>Speranza</surname><given-names>Stefano</given-names></name><name><surname>Olmi</surname><given-names>Massimo</given-names></name><name><surname>Guglielmino</surname><given-names>Adalgisa</given-names></name><name><surname>Contarini</surname><given-names>Mario</given-names></name></person-group><article-title>A new species of the genus <italic><tp:taxon-name><tp:taxon-name-part taxon-name-part-type="genus" reg="Dryinus">Dryinus</tp:taxon-name-part></tp:taxon-name></italic> Latreille (<tp:taxon-name><tp:taxon-name-part taxon-name-part-type="order">Hymenoptera</tp:taxon-name-part></tp:taxon-name>, <tp:taxon-name><tp:taxon-name-part taxon-name-part-type="family">Dryinidae</tp:taxon-name-part></tp:taxon-name>) from the USA</article-title><source>Zookeys</source><day>12</day><month>8</month><year>2019</year><volume>871</volume><fpage>41</fpage><lpage>47</lpage><pub-id pub-id-type="doi">10.3897/zookeys.871.35974</pub-id></mixed-citation></tp:treatment-meta><tp:nomenclature><tp:taxon-name><object-id xmlns:xlink="http://www.w3.org/1999/xlink" content-type="arpha" xlink:type="simple">530dfebe-77fa-5a3f-8dde-cf385f2149dc</object-id>
            <tp:taxon-name-part taxon-name-part-type="genus" reg="Dryinus">Dryinus</tp:taxon-name-part>
            <tp:taxon-name-part taxon-name-part-type="species" reg="georgianus">georgianus</tp:taxon-name-part>
            <object-id xmlns:xlink="http://www.w3.org/1999/xlink" content-type="zoobank" xlink:type="simple">http://zoobank.org/74BAFB91-5A11-4D9A-A41F-CAA905AA11C3</object-id>
          </tp:taxon-name><tp:taxon-status xmlns:xlink="http://www.w3.org/1999/xlink" xlink:type="simple">sp. nov.</tp:taxon-status><xref ref-type="fig" rid="F1">Figs 1</xref><xref ref-type="fig" rid="F2">, 2</xref></tp:nomenclature><tp:treatment-sec sec-type="diagnosis" id="SECID0EQBAE"><title>Diagnosis.</title><p>Female with body predominantly ferruginous, frontal line complete; <abbrev xmlns:xlink="http://www.w3.org/1999/xlink" xlink:title="distance between the inner edges of a lateral ocellus and the median ocellus" id="ABBRID0EWBAE" xlink:type="simple">OL</abbrev> shorter than <abbrev xmlns:xlink="http://www.w3.org/1999/xlink" xlink:title="distance between the inner edges of the lateral ocelli" id="ABBRID0E1BAE" xlink:type="simple">POL</abbrev>; <abbrev xmlns:xlink="http://www.w3.org/1999/xlink" xlink:title="distance between the inner edges of a lateral ocellus and the median ocellus" id="ABBRID0E5BAE" xlink:type="simple">OL</abbrev> as long as <abbrev xmlns:xlink="http://www.w3.org/1999/xlink" xlink:title="distance from the posterior edge of an eye to the occipital carina" id="ABBRID0ECCAE" xlink:type="simple">TL</abbrev>; posterior ocelli not touching occipital carina; head and pronotum granulate; notauli complete; mesoscutum granulate and partly reticulate rugose, enlarged claw spatulate and with one tooth on lateral margin; Protarsomere 5 with approximately 35 lamellae.</p><!--PageBreak --></tp:treatment-sec><tp:treatment-sec sec-type="description" id="SECID0EHCAE"><title>Description.</title><p><bold>Female</bold> (Fig. <xref ref-type="fig" rid="F1">1A–C</xref>). Fully winged. Length 4.0 mm. Head and antenna ferruginous. Mesosoma ferruginous, except two lateral brown spots on pronotum. Anterior third and lateral regions of mesoscutum darkened. Part of lateral regions of metapectal-propodeal complex and propodeal declivity darkened. Petiole black. Metasoma brown, except first segment almost totally testaceous. Legs ferruginous. Antenna clavate. Antennomeres in following proportions: 9:4:18:9:7:7:6:6:5:8. <abbrev xmlns:xlink="http://www.w3.org/1999/xlink" xlink:title="Antennal Dorsal Organs" id="ABBRID0ETCAE" xlink:type="simple">ADOs</abbrev> present in antennomeres 5–10. Head (Fig. <xref ref-type="fig" rid="F1">1C</xref>) swollen, dull, granulate, except some irregular longitudinal keels on face. Frontal line complete. Occipital carina complete. Temple distinct. <abbrev xmlns:xlink="http://www.w3.org/1999/xlink" xlink:title="distance between the inner edges of the lateral ocelli" id="ABBRID0E2CAE" xlink:type="simple">POL</abbrev> = 4; <abbrev xmlns:xlink="http://www.w3.org/1999/xlink" xlink:title="distance between the inner edges of a lateral ocellus and the median ocellus" id="ABBRID0E6CAE" xlink:type="simple">OL</abbrev> = 2; <abbrev xmlns:xlink="http://www.w3.org/1999/xlink" xlink:title="distance from the outer edge of a lateral ocellus to the compound eye" id="ABBRID0EDDAE" xlink:type="simple">OOL</abbrev> = 7; <abbrev xmlns:xlink="http://www.w3.org/1999/xlink" xlink:title="distance from the posterior edge of a lateral ocellus to the occipital carina" id="ABBRID0EHDAE" xlink:type="simple">OPL</abbrev> = 1; <abbrev xmlns:xlink="http://www.w3.org/1999/xlink" xlink:title="distance from the posterior edge of an eye to the occipital carina" id="ABBRID0ELDAE" xlink:type="simple">TL</abbrev> = 2. Greatest breadth of posterior ocelli about as long as <abbrev xmlns:xlink="http://www.w3.org/1999/xlink" xlink:title="distance between the inner edges of a lateral ocellus and the median ocellus" id="ABBRID0EPDAE" xlink:type="simple">OL</abbrev>. Pronotum dull, granulate, crossed by two transverse impressions, anterior one weak and posterior one strong. Disc of pronotum humped. Posterior collar of pronotum short, reticulate rugose. Pronotal tubercle not reaching tegula. Mesoscutum (Fig. <xref ref-type="fig" rid="F1">1A</xref>) dull, granulate, reticulate rugose on lateral regions and near posterior margin. Notauli complete, posteriorly separated, hardly visible near posterior margin of mesoscutum. Minimum distance between notauli about as long as <abbrev xmlns:xlink="http://www.w3.org/1999/xlink" xlink:title="distance between the inner edges of the lateral ocelli" id="ABBRID0EXDAE" xlink:type="simple">POL</abbrev>. Mesoscutellum and metanotum dull, granulate. Metapectal-propodeal complex reticulate rugose, without longitudinal keels on propodeal declivity. Forewing (Fig. <xref ref-type="fig" rid="F1">1A, B</xref>) with three dark transverse bands. Distal part of 2r-rs&amp;Rs vein much longer than proximal part (11:6). Protarsomere 3 produced into hook. Protarsomeres in following proportions: 17:2:3:11:17. Enlarged claw spatulate (Fig. <xref ref-type="fig" rid="F2">2</xref>), with one strong subapical tooth and one row of 11 lamellae. Protarsomere 5 (Fig. <xref ref-type="fig" rid="F2">2</xref>) with two rows of approximately 35 lamellae extending continuously to distal apex. Tibial spurs 1/1/2.</p><fig id="F1" position="float" orientation="portrait"><object-id xmlns:xlink="http://www.w3.org/1999/xlink" content-type="doi" xlink:type="simple">10.3897/zookeys.871.35974.figure1</object-id><object-id xmlns:xlink="http://www.w3.org/1999/xlink" content-type="arpha" xlink:type="simple">5df816ec-6572-5f5b-b8ad-cd7f03dd558f</object-id><label>Figure 1.</label><caption><p><italic><tp:taxon-name><tp:taxon-name-part taxon-name-part-type="genus" reg="Dryinus">Dryinus</tp:taxon-name-part> <tp:taxon-name-part taxon-name-part-type="species" reg="georgianus">georgianus</tp:taxon-name-part></tp:taxon-name></italic> sp. nov., female holotype: habitus in dorsal (<bold>A</bold>) and lateral (<bold>B</bold>) view; head in dorsal view (<bold>C</bold>). Scale bars: 1.28 mm (<bold>A, B</bold>); 0.46 mm (<bold>C</bold>).</p></caption><graphic xmlns:xlink="http://www.w3.org/1999/xlink" xlink:href="zookeys-871-041-g001.jpg" position="float" orientation="portrait" xlink:type="simple" id="oo_324479.jpg"><uri content-type="original_file" xlink:type="simple">https://binary.pensoft.net/fig/324479</uri></graphic></fig><fig id="F2" position="float" orientation="portrait"><object-id xmlns:xlink="http://www.w3.org/1999/xlink" content-type="doi" xlink:type="simple">10.3897/zookeys.871.35974.figure2</object-id><object-id xmlns:xlink="http://www.w3.org/1999/xlink" content-type="arpha" xlink:type="simple">1f6e69f3-dece-571d-906b-ad07570e9f1f</object-id><label>Figure 2.</label><caption><p><italic><tp:taxon-name><tp:taxon-name-part taxon-name-part-type="genus" reg="Dryinus">Dryinus</tp:taxon-name-part> <tp:taxon-name-part taxon-name-part-type="species" reg="georgianus">georgianus</tp:taxon-name-part></tp:taxon-name></italic> sp. nov., female holotype: chela. Scale bar: 0.13 mm.</p></caption><graphic xmlns:xlink="http://www.w3.org/1999/xlink" xlink:href="zookeys-871-041-g002.jpg" position="float" orientation="portrait" xlink:type="simple" id="oo_324480.jpg"><uri content-type="original_file" xlink:type="simple">https://binary.pensoft.net/fig/324480</uri></graphic></fig><!--PageBreak --></tp:treatment-sec><tp:treatment-sec sec-type="Male" id="SECID0ECGAE"><title>Male.</title><p>Unknown.</p></tp:treatment-sec><tp:treatment-sec sec-type="material" id="SECID0EHGAE"><title>Material examined.</title><p><bold>Holotype</bold>: female, USA: Georgia, McIntosh Co., Sapelo Island, 19.IX–19.XI.1987, FIT, shrub sand dunes, BRC Hym. Team (<named-content xmlns:xlink="http://www.w3.org/1999/xlink" content-type="dwc:institutional_code" xlink:type="simple">RAM</named-content>).</p></tp:treatment-sec><tp:treatment-sec sec-type="host" id="SECID0EUGAE"><title>Hosts.</title><p>Unknown.</p></tp:treatment-sec><tp:treatment-sec sec-type="etymology" id="SECID0EZGAE"><title>Etymology.</title><p>The species is named <italic>georgianus</italic>, based on the collecting locality.</p></tp:treatment-sec></tp:taxon-treatment>
